# Supplementary material for: Preparation of Compositional Gradient Polymeric Films Based on Gradient Mesh Template
Source: Polymers (Basel). 2018 Jun 18;10(6):677. doi: 10.3390/polym10060677 (PMC6404138; doi:10.3390/polym10060677)
Supplement: Supplementary file 1 [file polymers-10-00677-s001.zip]

Archive with 1 entries (1 files):
- polymers-312128-supplementary.docx
